# Supplementary material for: Reproducible Colonization of Germ-Free Mice With the Oligo-Mouse-Microbiota in Different Animal Facilities
Source: Front Microbiol. 2020 Jan 10;10:2999. doi: 10.3389/fmicb.2019.02999 (PMC6965490; doi:10.3389/fmicb.2019.02999)
Supplement: Supplementary file 5 [file Table_2.XLSX]

## Sheet: table_S2
Supplementary Table S2. PERMANOVA analysis of Bray-Curtis dissimilarities of data shown in Figure 5C
pairs	F.Model	R2	p.value	p.adjusted	p.stars
1-2 vs 5	4.53323794094179	0.220775600710439	0.0235952809438112	0.02999400119976	*
1-2 vs 4-2	4.87607996603573	0.188439669858647	0.0025994801039792	0.00779844031193761	* *
1-2 vs 4-3	8.62328865063383	0.242068853754758	0.0021995600879824	0.00779844031193761	* *
5 vs 4-2	3.60380279351568	0.217046831881374	0.0249950009998	0.02999400119976	*
5 vs 4-3	3.41483964484771	0.152347270779278	0.0365926814637073	0.0365926814637073	*
4-2 vs 4-3	4.95202317971002	0.171042387917832	0.0125974805038992	0.0251949610077984	*
